# Supplementary material for: Bicyclomycin generates ROS and blocks cell division in Escherichia coli
Source: PLoS One. 2024 Mar 29;19(3):e0293858. doi: 10.1371/journal.pone.0293858 (PMC10980228; doi:10.1371/journal.pone.0293858)
Supplement: S2 File — (XLSX) [file pone.0293858.s002.xlsx]

## Sheet: Sheet1
Raw data used to calculate Mean and Standard Deviation to generate the graphs.
Fig: 1A
OD values exported to excel from BioscreenC growth curve analyser
	bw			bcm 25			bcm 50
Time	1	2	3	4	5	6	7	8	9
00:01:45	0.106	0.105	0.105	0.103	0.097	0.104	0.11	0.106	0.105
01:00:06	0.138	0.138	0.137	0.124	0.115	0.125	0.127	0.123	0.122
02:00:06	0.307	0.301	0.313	0.185	0.154	0.189	0.163	0.16	0.157
03:00:06	0.483	0.486	0.502	0.232	0.19	0.234	0.19	0.19	0.183
04:00:06	0.573	0.586	0.601	0.252	0.219	0.256	0.192	0.191	0.182
05:00:06	0.646	0.664	0.675	0.267	0.245	0.272	0.187	0.182	0.173
06:00:06	0.704	0.734	0.749	0.276	0.252	0.281	0.176	0.172	0.163
07:00:06	0.765	0.803	0.821	0.282	0.256	0.289	0.167	0.161	0.154
08:00:06	0.82	0.87	0.878	0.289	0.262	0.296	0.159	0.154	0.148
09:00:06	0.869	0.917	0.931	0.3	0.27	0.309	0.154	0.149	0.144
10:00:06	0.905	0.966	0.989	0.321	0.283	0.332	0.151	0.146	0.141
11:00:06	0.928	0.993	1.019	0.348	0.295	0.36	0.148	0.143	0.138
12:00:06	0.963	1.033	1.061	0.388	0.323	0.403	0.145	0.142	0.136
13:00:06	1	1.068	1.104	0.435	0.35	0.451	0.142	0.139	0.132
14:00:06	0.992	1.069	1.104	0.485	0.395	0.497	0.14	0.137	0.129
15:00:06	1.031	1.066	1.142	0.522	0.433	0.543	0.137	0.135	0.128
Fig:1B
DHE fluorescence values obtained using FL-2 filter acquired in FACS Accuri (BD)
2020-07-01
WT	142.24		diff		Values used for plotting graph
None	233.585	142.24	91.3454		None	BCM 50	BCM 100
BCM 50	657.006	142.24	514.767		91.35	514.77	663.19
BCM 100	805.427	142.24	663.187		168.17	424.63	469.55
					40	338.11	343.64
2020-07-02
WT	161.106
None	329.271	161.106	168.166
BCM 50	585.738	161.106	424.633
BCM 100	630.653	161.106	469.547
2020-06-30
BW	143.343
None	183.34	143.343	39.9966
BCM 50	481.457	143.343	338.114
BCM 100	486.985	143.343	343.641

## Sheet: Sheet2
Fig:1C
GFP fluorescence values obtained using FL-1 filter acquired in FACS Accuri (BD)
soxS	673	650
soxS+BCM	1804	1730
soxS+BCM+TI	1379	1538
Fig:1D,E
Values obtained corresponding to band intensity using image J software
1st gel
		Normalization					Values used for plotting graph
1	13887.4	1					None	BCM 25	BCM 50
2	15421.2	1.11					1	1.11	1.96
3	27165.9	1.96					1	1.07	1.65
2nd gel		Normalization
1	7124.64	1
2	7648.51	1.07
3	11791.3	1.65

## Sheet: Sheet3
Fig:1F
H2DCFDA fluorescence values obtained using FL-1 filter acquired in FACS Accuri (BD)
2020-07-07	unstained	stained	diff
None	364	446	82
BCM 50	607	1149	542
BCM 100	648	1323	675
2020-07-09	unst	stnd
None	331	409	78
BCM 50	478	1476	998
BCM 100	506	1366	860
2020-07-10
None	372	381	9
BCM 50	493	1049	556
BCM 100	557	1361	804

## Sheet: Sheet4
Fig:2A
GFP fluorescence values obtained using FL-1 filter acquired in FACS Accuri (BD)
2020-08-25
WT	364.93			Mean
SoxS	440.104	364.93	75.1744	67.9511
SoxS	425.658	364.93	60.7279
SoxS+BCM	1334.04	364.93	969.109	940.774
SoxS+BCM	1277.37	364.93	912.44
SoxS+BCM+TU	702.659	364.93	337.729	339.626
SoxS+BCM+TU	706.452	364.93	341.522
KatG	546.111	364.93	181.181	183.965
KatG	551.679	364.93	186.749
KatG+BCM	1716.39	364.93	1351.46	1127.88
KatG+BCM	1269.23	364.93	904.297
KatG+BCM+TU	450.024	364.93	85.0943	94.7011
KatG+BCM+TU	469.238	364.93	104.308
AhpC	700.797	364.93	335.867	334.621
AhpC	698.306	364.93	333.376
AhpC+BCM	2036.98	364.93	1672.05	1691.97
AhpC+BCM	2076.81	364.93	1711.88
AhpC+BCM+TU	1090.67	364.93	725.743	647.344
AhpC+BCM+TU	933.874	364.93	568.944
OxyR	1991.41	364.93	1626.48	1618.93
OxyR	1976.32	364.93	1611.39
OxyR+BCM	3737.18	364.93	3372.25	3375.41
OxyR+BCM	3743.5	364.93	3378.57
OxyR+BCM+TU	1582.78	364.93	1217.85	1202.04
OxyR+BCM+TU	1551.15	364.93	1186.22

## Sheet: Sheet5
Fig:2B
GFP fluorescence values obtained using FL-1 filter acquired in FACS Accuri (BD)
BW	251.806	254.093	Mean
	263.438
	247.035
None	3914.29	254.09	3660.2
	3852.24	254.09	3598.15
	3983.83	254.09	3729.74
BCM 25 μg/ml	8628.86	254.09	8374.77
	8385.27	254.09	8131.18
	8398.41	254.09	8144.32
BCM 25 μg/ml+TU	3906.14	254.09	3652.05
	3900.68	254.09	3646.59
	3871.91	254.09	3617.82
BCM 50 μg/ml	11088.9	254.09	10834.8
	10618.2	254.09	10364.1
	10803.6	254.09	10549.5
BCM 50 μg/ml+TU	4008.61	254.09	3754.52
	3985.93	254.09	3731.84
	3956.24	254.09	3702.15

## Sheet: Sheet6
Fig: 3A,B
Images were acquired using Nikon confocal microscope and cell length calculated by imageJ software
None		BCM 25		BCM TIRON
3.025		17.062		3.558
2.445		19.381		3.558
2.812		22.091		4.987
2.539		17.11		4.777
3.374		20.58		6.333
2.714		20.328		5.211
4.186		16.37		5.458
2.651		14.722		4.318
2.722		20.77		5.131
2.964		13.307		4.549
3.019		15.461		3.371
2.6		14.374		4.054
2.714		19.328		3.698
2.372		17.487		4.952
1.677		18.323		5.03
2.651		13.213		3.748
3.124		16.224		7.418
3.176		18.102		4.862
2.636		15.481		3.721
3.025		19.922		4.216
2.674		19.881		5.496
3.309		17.038		4.662
3.176		19.567		3.523
2.712		17.999		4.145
3.07		15.548		3.592
3.291		18.323		3.556
2.774		23.003		4.135
2.337		14.806		5.044
3.354		20.175		7.248
3.131		12.865		4.959
2.553		18.323		5.803
2.86474	#DIV/0!	17.6505	#DIV/0!	4.68106

## Sheet: Sheet7
Fig: 4A,B,C,D
Images were acquired using Nikon confocal microscope and cell length calculated by imageJ software
	Control		BCM		BCM+Thiourea
1	4.931		38.423		26.873
2	6.262		26.815		23.421
3	3.376		38.181		15.689
4	2.788		42.375		17.223
5	3.093		40.566		22.255
6	4.107		37.47		41.971
7	4.626		28.129		29.451
8	3.861		37.161		36.767
9	3.792		40.056		36.82
10	2.904		25.581		29.342
11	4.105		18.843		11.361
12	4.582		26.421		25.915
13	3.302		25.634		30.761
14	3.905		29.609		32.04
15	4.928		44.76		18.29
16	3.603		26.805		23.093
17	3.903		49.213		20.068
18	2.469		40.881		21.043
19	2.961		32.999		19.044
20	2.977		27.865		26.753
21	1.975		29.757		27.821
22	2.797		26.489		18.326
23	2.925		43.305		17.071
24	3.279		30.851		22.132
25	4.085		22.89		21.441
26	3.029		31.997		16.363
27	3.368		40.195		29.43
28	3.691		26.592		21.67
29	2.906		33.238		26.02
30	2.49		40.471		18.54

## Sheet: Sheet8
Fig: 5A,B,C
Absorbance of crystal violet at 550 nm recovered from 96 well plate
BCM (µl/mL)	WT BCM	ΔluxS BCM
0	0.109	0.147
20	0.268	0.142
40	0.693	0.179
80	1.25	0.146

## Sheet: Sheet9
S1 fig
OD values exported to excel from BioscreenC growth curve analyser
Time	WT	WT	WT	WT BCM	WT BCM	WT BCM	Triple mutant (TM)	Triple mutant (TM)	Triple mutant (TM)	TM BCM	TM BCM	TM BCM
	1	2	3	4	5	6	22	23	24	25	26	27
00:30:06	0.105	0.103	0.107	0.106	0.107	0.107	0.112	0.11	0.115	0.111	0.114	0.114
01:30:06	0.137	0.13	0.128	0.131	0.13	0.132	0.13	0.129	0.131	0.13	0.13	0.132
02:30:06	0.301	0.292	0.284	0.265	0.263	0.263	0.264	0.262	0.262	0.25	0.251	0.25
03:30:06	0.507	0.505	0.503	0.408	0.405	0.403	0.434	0.43	0.422	0.356	0.354	0.355
04:30:06	0.625	0.624	0.623	0.502	0.494	0.494	0.606	0.608	0.588	0.433	0.429	0.438
05:30:06	0.738	0.735	0.738	0.577	0.569	0.569	0.692	0.696	0.672	0.514	0.509	0.528
06:30:06	0.822	0.811	0.81	0.632	0.621	0.62	0.783	0.782	0.758	0.588	0.584	0.599
07:30:06	0.896	0.891	0.897	0.699	0.685	0.685	0.87	0.873	0.848	0.654	0.652	0.663
08:30:06	0.974	0.959	0.964	0.752	0.737	0.736	0.952	0.954	0.919	0.707	0.706	0.711
09:30:06	1.054	1.036	1.033	0.794	0.783	0.783	1.022	1.02	0.985	0.755	0.751	0.751
10:30:06	1.118	1.106	1.101	0.848	0.837	0.839	1.092	1.084	1.048	0.779	0.776	0.773
11:30:06	1.152	1.142	1.14	0.879	0.872	0.872	1.132	1.132	1.1	0.805	0.801	0.794
12:30:06	1.196	1.184	1.183	0.91	0.904	0.903	1.176	1.175	1.144	0.824	0.82	0.813
13:30:06	1.24	1.229	1.224	0.946	0.939	0.937	1.211	1.213	1.189	0.841	0.837	0.824
14:30:06	1.263	1.247	1.237	0.978	0.968	0.963	1.239	1.245	1.229	0.857	0.851	0.837
15:30:06	1.281	1.259	1.248	1	0.987	0.98	1.267	1.272	1.252	0.866	0.857	0.842
16:30:06	1.308	1.299	1.284	1.033	1.017	1.018	1.285	1.28	1.274	0.873	0.866	0.849

## Sheet: Sheet10
S1 fig
OD values exported to excel from BioscreenC growth curve analyser
	WT	WT	WT	WT Tiron	WT Tiron	WT Tiron	WT Thio	WT Thio	WT Thio
Time	1	2	3	7	8	9	10	11	12
00:01:09	0.105	0.103	0.107	0.109	0.114	0.132	0.135	0.107	0.111
01:00:06	0.137	0.13	0.128	0.132	0.133	0.134	0.131	0.131	0.132
02:00:06	0.301	0.292	0.284	0.281	0.283	0.29	0.287	0.285	0.289
03:00:06	0.507	0.505	0.503	0.471	0.467	0.486	0.483	0.481	0.492
04:00:06	0.625	0.624	0.623	0.594	0.586	0.607	0.613	0.619	0.636
05:00:06	0.738	0.735	0.738	0.705	0.689	0.718	0.72	0.734	0.751
06:00:06	0.822	0.811	0.81	0.776	0.765	0.785	0.797	0.816	0.834
07:00:06	0.896	0.891	0.897	0.834	0.822	0.842	0.862	0.891	0.905
08:00:06	0.974	0.959	0.964	0.894	0.889	0.91	0.936	0.973	0.987
09:00:06	1.054	1.036	1.033	0.961	0.956	0.977	1.001	1.04	1.052
10:00:06	1.118	1.106	1.101	1.026	1.021	1.038	1.065	1.108	1.114
11:00:06	1.152	1.142	1.14	1.07	1.071	1.086	1.111	1.145	1.149
12:00:06	1.196	1.184	1.183	1.116	1.12	1.137	1.149	1.193	1.194
13:00:06	1.24	1.229	1.224	1.16	1.161	1.179	1.183	1.229	1.229
14:00:06	1.263	1.247	1.237	1.184	1.188	1.205	1.208	1.251	1.252
15:00:06	1.281	1.259	1.248	1.183	1.198	1.203	1.201	1.262	1.262
16:00:06	1.308	1.299	1.284	1.236	1.231	1.241	1.257	1.271	1.271
